# Supplementary material for: Human Milk Oligosaccharides and Bacterial Profile Modulate Infant Body Composition during Exclusive Breastfeeding
Source: Int J Mol Sci. 2022 Mar 5;23(5):2865. doi: 10.3390/ijms23052865 (PMC8911220; doi:10.3390/ijms23052865)
Supplement: Supplementary file 1 [file ijms-23-02865-s001.zip]

Archive with 2 entries (2 files):
- ijms-1539920-supplement.pdf
- Table S3.xlsb
